# Supplementary material for: IgE and IgG4 Epitopes of Dermatophagoides and Blomia Allergens before and after Sublingual Immunotherapy
Source: Int J Mol Sci. 2023 Feb 20;24(4):4173. doi: 10.3390/ijms24044173 (PMC9958541; doi:10.3390/ijms24044173)
Supplement: Supplementary file 1 [file ijms-24-04173-s001.zip]

Archive with 1 entries (1 files):
- ijms-2130577-supplementary.xlsx
