# Supplementary material for: IgE and IgG4 Epitopes of Dermatophagoides and Blomia Allergens before and after Sublingual Immunotherapy
Source: Int J Mol Sci. 2023 Feb 20;24(4):4173. doi: 10.3390/ijms24044173 (PMC9958541; doi:10.3390/ijms24044173)
Supplement: Supplementary file 1 [file ijms-24-04173-s001.zip › ijms-2130577-supplementary.xlsx]

## Sheet: Planilha1
List of peptides included in the microarray
#	Peptide	Antigen
1	AEIDLRQIRTVTPIR	Der p 1
2	AEIDLRQLRTVTPIR	Der p 1
3	AETNACSINGNAPAE	Der p 1
4	AFSGVAATESAYLAY	Der p 1
5	AQGVDYWIVRNSWDT	Der p 1
6	AQRFGISNYCQIYPP	Der p 1
7	AQTHSAIAVIIGIKD	Der p 1
8	ASQHGCHGDTIPRGI	Der p 1
9	ATESAYLAYRNQSLD	Der p 1
10	AVNIVGYSNAQGVDY	Der p 1
11	CASQHGCNGDTIPRG	Der p 1
12	CQIYPPNANKIREAL	Der p 1
13	CQIYPPNANKIREAL	Der p 1
14	CQIYPPNASKIREAL	Der p 1
15	DGRTIIQHDNGYQPN	Der p 1
16	DLNAETNACSINGNA	Der p 1
17	DNGYGYFAANIDLMM	Der p 1
18	DNGYQPNYHAVNIVG	Der p 1
19	DTIPRGIAYIQHNGV	Der p 1
20	DTIPRGIGYIQHNGV	Der p 1
21	DTIPRGIKYIQHNGV	Der p 1
22	EALAQTHSAIAVIIG	Der p 1
23	EYIQHNGVVQESYYR	Der p 1
24	FAANIDLMMIEEYPY	Der p 1
25	FGISNYCQIYPPNAN	Der p 1
26	FRHYDGRTIIQRDNG	Der p 1
27	FSGVAATDSAYLAYR	Der p 1
28	GCGSCWAFSGVAATE	Der p 1
29	GNAPAEIDLRQRTVT	Der p 1
30	GVAATESAYLAYRNQ	Der p 1
31	GVVQESYYRYVAREQ	Der p 1
32	HGCHGDTIPRGIEYI	Der p 1
33	HGDTIPRGIEYIQHN	Der p 1
34	HSAIAVIIGIKDLDA	Der p 1
35	IAVIIGIKDLDAFRH	Der p 1
36	IDLMMIEGYPYVVIL	Der p 1
37	IDLMMIEKYPYVVIL	Der p 1
38	IDLMMIEQYPYVVIL	Der p 1
39	IDLRQMRPVTPIRMQ	Der p 1
40	IDLRQRTVTPIRMQG	Der p 1
41	IIGIKDLDAFRHYDG	Der p 1
42	IKDLDAFRHYDGRTI	Der p 1
43	IQRDNGYQPNYHAVN	Der p 1
44	IRKALAQTHSAMAVI	Der p 1
45	IVGYSNAQGVDYWIV	Der p 1
46	KIREALAQTHSAIAV	Der p 1
47	LAEQELVDCASQHGC	Der p 1
48	LAQTHSAMAVIIGIK	Der p 1
49	LAYRNQSLDLAEQEL	Der p 1
50	LDAFRHYDGRTIIQR	Der p 1
51	LMMIEEYPYVVILGS	Der p 1
52	MQGGCGSCWAFSGVA	Der p 1
53	NACSINGNAPAEIDL	Der p 1
54	NANKIREALAQTHSA	Der p 1
55	NGYQPNYYAVNIVGY	Der p 1
56	NIDLMMIEEYPYVVI	Der p 1
57	NKIREALTQTHSAIA	Der p 1
58	NKIREALTQTHSAIA	Der p 1
59	NWGDNGYGYFAANID	Der p 1
60	NYHAVNIVGYSNAQG	Der p 1
61	PAEIDLRQRTVTPIR	Der p 1
62	PIRMQGGCGSCWAFS	Der p 1
63	PNVNKIRKALAQTHS	Der p 1
64	QELVDCASQHGCHGD	Der p 1
65	QESYYRYVAREQSCR	Der p 1
66	QHNGVVQESYYRYVA	Der p 1
67	QSCRRPNTQRFGISN	Der p 1
68	REALAQTHTAIAVII	Der p 1
69	REQSCRRPNAQRFGI	Der p 1
70	RGIEYIQHNGVVQES	Der p 1
71	RNQSLDLAEQELVDC	Der p 1
72	RNSWDTNWGDNGYGY	Der p 1
73	RPNAQRFGISNYCQI	Der p 1
74	RQRTVTPIRMQGGCG	Der p 1
75	RTIIQRDNGYQPNYH	Der p 1
76	SAYLAYRNQSLDLAE	Der p 1
77	SAYLAYRSQSLDLAE	Der p 1
78	SCRRPNAQRFGISNY	Der p 1
79	SCWAFSGVAATESAY	Der p 1
80	SINGNAPAEIDLRQR	Der p 1
81	SLDLAEQELVDCASQ	Der p 1
82	SNYCQIYPPNANKIR	Der p 1
83	TESAYLAHRNQSLDL	Der p 1
84	TIPRGIEYIQHNGVV	Der p 1
85	TQFDLNAETNACSIN	Der p 1
86	TVTPIRMQGGCGSCW	Der p 1
87	VDCASQHGCHGDTIP	Der p 1
88	VDYWIVRNSWDTNWG	Der p 1
89	WDTNWGDNGYGYFAA	Der p 1
90	WIVRNSWDTNWGDNG	Der p 1
91	YDGRTIIQRDNGYQP	Der p 1
92	YDGRTIIRRDNGYQP	Der p 1
93	YGYFAANIDLMMIEE	Der p 1
94	YPPNANKIREALAQT	Der p 1
95	YQPNYHAVNIVGYSN	Der p 1
96	YSNAQGVDYWIVRNS	Der p 1
97	YVAREQSCRRPNAQR	Der p 1
98	YYRYVAREQSCRRPN	Der p 1
99	ANQNSKTAKIEIKAS	Der p 2
100	CHYMKCPLVKGQQYD	Der p 2
101	DCANHEIKKVLVPGC	Der p 2
102	DPNACHYVKCPLVKG	Der p 2
103	DQVDVKDCANHEIKK	Der p 2
104	DVKDCANHEIKKVLV	Der p 2
105	DVPGIDPNACHYMKC	Der p 2
106	EANQNTKNAKIEIKA	Der p 2
107	EANQNTKTAKIEIKA	Der p 2
108	EPCIIHRGKPFQLEA	Der p 2
109	GDNGVLACAIATHAK	Der p 2
110	GIDPNACHYMKCPLV	Der p 2
111	GVLACAIATHAKIRD	Der p 2
112	GVLACAIATHAKLRD	Der p 2
113	HGSEPCIIHRGKPFQ	Der p 2
114	IAPKSENVVVTVKVM	Der p 2
115	IDGLEVDVPGIDPNA	Der p 2
116	IEIKASIDGLEVDVP	Der p 2
117	IIHRGKPFQLEAVFE	Der p 2
118	IKKVLVPGCHGSEPC	Der p 2
119	IKYTWNVPKIAPKSE	Der p 2
120	KASIDGLEVDVPGID	Der p 2
121	KGQQYDIKYTWNVPK	Der p 2
122	KPFQLEALFEANQNS	Der p 2
123	KSENVVVTVKVMGDN	Der p 2
124	KVMGDDGALACAIAT	Der p 2
125	KVMGDNGVLACAIAT	Der p 2
126	LEALFEANQNTKNAK	Der p 2
127	LEAVFEANQNSKTAK	Der p 2
128	LEVDVPGIDPNACHY	Der p 2
129	MKCPLVKGQQYDIKY	Der p 2
130	NHEIKKVLVPGCHGS	Der p 2
131	NSKTAKIEIKASIDG	Der p 2
132	NVVVTVKVMGDNGVL	Der p 2
133	PFQLEAVFEANQNSK	Der p 2
134	PGCHGSEPCIIHRGK	Der p 2
135	PLVKGQQYDIKYTWN	Der p 2
136	PNACHYMKCPLVKGQ	Der p 2
137	QYDIKYTWNVPKIAP	Der p 2
138	RGKPFQLEAVFEANQ	Der p 2
139	TAKIEIKASIDGLEV	Der p 2
140	TVKVMGDDGALACAI	Der p 2
141	TVKVMGDDGVLACAI	Der p 2
142	TWNVPKIAPKSENVV	Der p 2
143	TWNVPKITPKSENNQ	Der p 2
144	VFEANQNSKTAKIEI	Der p 2
145	VKGQQYDIKYTWNVP	Der p 2
146	VLVPGCHGSEPCIIH	Der p 2
147	VPKIAPKSENVVVTV	Der p 2
148	VTVKVMGDNGVLACA	Der p 2
149	VVVTVKVIGDNGVLA	Der p 2
150	VVVTVKVLGDNGVLA	Der p 2
151	AEMDTIIAMIDGVRG	Der p 5
152	AKKSGDILERDLKKE	Der p 5
153	DFLLMERIHEQIKKG	Der p 5
154	DLDIFEQYNLEMAKK	Der p 5
155	DTIIAMIDGVRGVLD	Der p 5
156	DYQNEFDFLLMERIH	Der p 5
157	EKPTKEMKDKIVAEM	Der p 5
158	ELALFYLQEQINHFE	Der p 5
159	EQIKKGELALFYLQE	Der p 5
160	EQINHFEAKPTKEMK	Der p 5
161	GEDKKHDYQNEFDFL	Der p 5
162	HFEEKPTKEMKDKIV	Der p 5
163	IAMIDGVRGVLDRLM	Der p 5
164	IDGVRGVLDRLMQRK	Der p 5
165	IFEQYNLEMAKKSGD	Der p 5
166	ILERDLKKEEARVKK	Der p 5
167	KIVAEMDTIIAMIDG	Der p 5
168	KKGELALFYLQEQIN	Der p 5
169	KKHDYQNEFDFLLME	Der p 5
170	LEMAKKSGDILERDL	Der p 5
171	LFYLQEQINHFEEKP	Der p 5
172	LMERIHEQIKKGELA	Der p 5
173	LQEQINHFEEKPTKE	Der p 5
174	MKDKIVAEMDTIIAM	Der p 5
175	NEFDFLLMERIHEQI	Der p 5
176	QINHFEEKPTKEMKD	Der p 5
177	QRKDLDIFEQYNLEM	Der p 5
178	QYNLEMAKKSGDILE	Der p 5
179	RDLKKEEARVKKIEV	Der p 5
180	RIHEQIKKGELALFY	Der p 5
181	RLMQRKDLDIFEQYN	Der p 5
182	SGDILERDLKKEEAR	Der p 5
183	TKEMKDKIVAEMDTI	Der p 5
184	VLDRLMQRKDLDIFE	Der p 5
185	VRGVLDRLMQRKDLD	Der p 5
186	AEMTKVLAPAFKKEL	Der p 7
187	AIEKSETFDPMKVPD	Der p 7
188	ANVVNHIGGLSILDP	Der p 7
189	AVAAIEKSETFDPMK	Der p 7
190	DDVVSMEYDLAYKLG	Der p 7
191	DLHPNTHVISDIQDF	Der p 7
192	DLKGLDMRNIQVRGL	Der p 7
193	DPIHYDKITEEINKA	Der p 7
194	DVLTAIFQDTVRAEM	Der p 7
195	EEGNMTLTSFEVRQF	Der p 7
196	EEINKAVDEAVAAIE	Der p 7
197	EVSEEGNMTLTSFEV	Der p 7
198	EYDLAYKLGDLHPNT	Der p 7
199	FEVRQFANVVNHIGG	Der p 7
200	FQDTVRAEMTKVLAP	Der p 7
201	GDANVKSEDGVVKAH	Der p 7
202	GIIDLKGLDMRNIQV	Der p 7
203	GLDMRNIQVRGLKQM	Der p 7
204	GVHDDVVSMEYDLAY	Der p 7
205	GVVKAHLLVGVHDDV	Der p 7
206	HSDKFERHIGIIDLK	Der p 7
207	HVISDIQDFVVELSL	Der p 7
208	HYDKITEEINKAVDE	Der p 7
209	IFAVLSDVLTAIFQD	Der p 7
210	IGGLSILDPIFAVLS	Der p 7
211	IQVRGLKQMKRVGDA	Der p 7
212	KAHLLVGVHDDVVSM	Der p 7
213	KFERHIGIIDLKGLD	Der p 7
214	KITEEINKAVDEAVA	Der p 7
215	KLGDLHPNTHVISDI	Der p 7
216	KQMKRVGDANVKSED	Der p 7
217	KRVGDANVKSEDGVV	Der p 7
218	KSETFDPMKVPDHSD	Der p 7
219	LAPAFKKELERNNQG	Der p 7
220	LAYKLGDLHPNTHVI	Der p 7
221	LDPIFAVLSDVLTAI	Der p 7
222	LLVGVHDDVVSMEYD	Der p 7
223	LSILDPIFAVLSDVL	Der p 7
224	LSLEVSEEGNMTLTS	Der p 7
225	LTSFEVRQFANVVNH	Der p 7
226	MRNIQVRGLKQMKRV	Der p 7
227	NKAVDEAVAAIEKSE	Der p 7
228	NMTLTSFEVRQFANV	Der p 7
229	NVKSEDGVVKAHLLV	Der p 7
230	PMKVPDHSDKFERHI	Der p 7
231	PNTHVISDIQDFVVE	Der p 7
232	QDFVVELSLEVSEEG	Der p 7
233	RGLKQMKRVGDANVK	Der p 7
234	RHIGIIDLKGLDMRN	Der p 7
235	RQFANVVNHIGGLSI	Der p 7
236	SDIQDFVVELSLEVS	Der p 7
237	SEDGVVKAHLLVGVH	Der p 7
238	TAIFQDTVRAEMTKV	Der p 7
239	TFDPMKVPDHSDKFE	Der p 7
240	TKVLAPAFKKELERN	Der p 7
241	TVRAEMTKVLAPAFK	Der p 7
242	VDEAVAAIEKSETFD	Der p 7
243	VLSDVLTAIFQDTVR	Der p 7
244	VNHIGGLSILDPIFA	Der p 7
245	VPDHSDKFERHIGII	Der p 7
246	VSMEYDLAYKLGDLH	Der p 7
247	VVELSLEVSEEGNMT	Der p 7
248	AALNRRIQLIEEDLE	Der p 10
249	ADRKYDEVARKLAMV	Der p 10
250	AEDADRKYDEVARKL	Der p 10
251	AEERAETGESKIVEL	Der p 10
252	AEFAERSVQKLQKEV	Der p 10
253	AERSVQKLQKEVGRL	Der p 10
254	ALQTAEGDVAALNRR	Der p 10
255	AMKLKDNAIDRAEIA	Der p 10
256	AMVEADLERAEERAE	Der p 10
257	ANLRAEKSEEEVRAL	Der p 10
258	ARDANLRAEKSEEEV	Der p 10
259	ASQSADESERMRKML	Der p 10
260	DEERMEGLENQLKEA	Der p 10
261	DELDQTFAELTGYGS	Der p 10
262	DLERSEERLKIATAK	Der p 10
263	DRAEIAEQKARDANL	Der p 10
264	EADLERAEERAETGE	Der p 10
265	EARAEFAERSVQKLQ	Der p 10
266	EDELVHEKEKYKSIS	Der p 10
267	EEAHEQQIRIMTTKL	Der p 10
268	EEELRVVGNNLKSLE	Der p 10
269	EEVRALQKKIQQIEN	Der p 10
270	EHRSITDEERMEGLE	Der p 10
271	EIAEQKARDANLRAE	Der p 10
272	EKAQQREEAHEQQIR	Der p 10
273	EKEKYKSISDELDQT	Der p 10
274	ELDQVQEQLSAANTK	Der p 10
275	EQKARDANLRAEKSE	Der p 10
276	EQLSAANTKLEEKEK	Der p 10
277	ERLKIATAKLEEASQ	Der p 10
278	ESERMRKMLEHRSIT	Der p 10
279	EVARKLAMVEADLER	Der p 10
280	GDVAALNRRIQLIEE	Der p 10
281	GLENQLKEARMMAED	Der p 10
282	GRLEDELVHEKEKYK	Der p 10
283	HEQQIRIMTTKLKEA	Der p 10
284	IEEDLERSEERLKIA	Der p 10
285	IENELDQVQEQLSAA	Der p 10
286	IKNKMQAMKLKDNAI	Der p 10
287	IMTTKLKEAEARAEF	Der p 10
288	IQLIEEDLERSEERL	Der p 10
289	IQQIENELDQVQEQL	Der p 10
290	KEAEARAEFAERSVQ	Der p 10
291	KEARMMAEDADRKYD	Der p 10
292	KEKALQTAEGDVAAL	Der p 10
293	KEVGRLEDELVHEKE	Der p 10
294	KIATAKLEEASQSAD	Der p 10
295	KLQKEVGRLEDELVH	Der p 10
296	KMLEHRSITDEERME	Der p 10
297	KMQAMKLKDNAIDRA	Der p 10
298	KSEEEVRALQKKIQQ	Der p 10
299	KYDEVARKLAMVEAD	Der p 10
300	KYKSISDELDQTFAE	Der p 10
301	LEEASQSADESERMR	Der p 10
302	LEEKEKALQTAEGDV	Der p 10
303	LERAEERAETGESKI	Der p 10
304	LKDNAIDRAEIAEQK	Der p 10
305	LRVVGNNLKSLEVSE	Der p 10
306	LVHEKEKYKSISDEL	Der p 10
307	MEAIKNKMQAMKLKD	Der p 10
308	NAIDRAEIAEQKARD	Der p 10
309	NLKSLEVSEEKAQQR	Der p 10
310	NQLKEARMMAEDADR	Der p 10
311	NRRIQLIEEDLERSE	Der p 10
312	NTKLEEKEKALQTAE	Der p 10
313	QIRIMTTKLKEAEAR	Der p 10
314	QKKIQQIENELDQVQ	Der p 10
315	QQREEAHEQQIRIMT	Der p 10
316	QVQEQLSAANTKLEE	Der p 10
317	RAEKSEEEVRALQKK	Der p 10
318	RAETGESKIVELEEE	Der p 10
319	RALQKKIQQIENELD	Der p 10
320	RKLAMVEADLERAEE	Der p 10
321	RMEGLENQLKEARMM	Der p 10
322	RMMAEDADRKYDEVA	Der p 10
323	RMRKMLEHRSITDEE	Der p 10
324	RSEERLKIATAKLEE	Der p 10
325	SAANTKLEEKEKALQ	Der p 10
326	SADESERMRKMLEHR	Der p 10
327	SISDELDQTFAELTG	Der p 10
328	SITDEERMEGLENQL	Der p 10
329	SKIVELEEELRVVGN	Der p 10
330	SLEVSEEKAQQREEA	Der p 10
331	SVQKLQKEVGRLEDE	Der p 10
332	TAEGDVAALNRRIQL	Der p 10
333	TAKLEEASQSADESE	Der p 10
334	TGESKIVELEEELRV	Der p 10
335	TKLKEAEARAEFAER	Der p 10
336	VELEEELRVVGNNLK	Der p 10
337	VGNNLKSLEVSEEKA	Der p 10
338	VSEEKAQQREEAHEQ	Der p 10
339	AVHKDCPGNTRWNED	Der p 23
340	CPSRFGYFADPKDPH	Der p 23
341	DDDPTTTVHPTTTEQ	Der p 23
342	DPHKFYICSNWEAVH	Der p 23
343	DPKDPHKFYICSNWE	Der p 23
344	ICSNWEAVHKDCPGN	Der p 23
345	KDCPGNTRWNEDEET	Der p 23
346	KFECPSRFGYFADPK	Der p 23
347	KFYICSNWEAVHKDC	Der p 23
348	NDNDDDPTTTVHPTT	Der p 23
349	NWEAVHKDCPGNTRW	Der p 23
350	PDDKFECPSRFGYFA	Der p 23
351	PGNTRWNEDEETCTG	Der p 23
352	PTTTEQPDDKFECPS	Der p 23
353	PTTTVHPTTTEQPDD	Der p 23
354	RFGYFADPKDPHKFY	Der p 23
355	TEQPDDKFECPSRFG	Der p 23
356	TVHPTTTEQPDDKFE	Der p 23
357	YAANDNDDDPTTTVH	Der p 23
358	YFADPKDPHKFYICS	Der p 23
359	DDFRNEFDHLLIEQA	Blo t 5
360	DELNENKSKELQEKI	Blo t 5
361	EAQTLSKILLKDLKE	Blo t 5
362	EHKPKKDDFRNEFDH	Blo t 5
363	EKIIRELDVVCAMIE	Blo t 5
364	ELQEKIIRELDVVCA	Blo t 5
365	EQANHAIEKGEHQLL	Blo t 5
366	ERELKRTDLNILERF	Blo t 5
367	ERFNYEEAQTLSKIL	Blo t 5
368	FDHLLIEQANHAIEK	Blo t 5
369	GALERELKRTDLNIL	Blo t 5
370	GAQGALERELKRTDL	Blo t 5
371	GEHQLLYLQHQLDEL	Blo t 5
372	HQLDELNENKSKELQ	Blo t 5
373	IEKGEHQLLYLQHQL	Blo t 5
374	IRELDVVCAMIEGAQ	Blo t 5
375	KILLKDLKETEQKVK	Blo t 5
376	KSKELQEKIIRELDV	Blo t 5
377	LDVVCAMIEGAQGAL	Blo t 5
378	LKDLKETEQKVKDIQ	Blo t 5
379	LKETEQKVKDIQTQG	Blo t 5
380	LKRTDLNILERFNYE	Blo t 5
381	LLIEQANHAIEKGEH	Blo t 5
382	MIEGAQGALERELKR	Blo t 5
383	NENKSKELQEKIIRE	Blo t 5
384	NHAIEKGEHQLLYLQ	Blo t 5
385	NILERFNYEEAQTLS	Blo t 5
386	NYEEAQTLSKILLKD	Blo t 5
387	PKKDDFRNEFDHLLI	Blo t 5
388	QLLYLQHQLDELNEN	Blo t 5
389	RNEFDHLLIEQANHA	Blo t 5
390	TDLNILERFNYEEAQ	Blo t 5
391	TLSKILLKDLKETEQ	Blo t 5
392	VCAMIEGAQGALERE	Blo t 5
393	YLQHQLDELNENKSK	Blo t 5
394	AFKLVLVLALFCAVH	Blo t 6
395	AGIVSWGPSKCPVGE	Blo t 6
396	AIEETNLNGGEDVKL	Blo t 6
397	APFQISLMKDYLILK	Blo t 6
398	APSTQACNGDSGGPL	Blo t 6
399	CALAPSTQACNGDSG	Blo t 6
400	CGGSLITPQTVVTAA	Blo t 6
401	CNGDSGGPLVYNGKL	Blo t 6
402	DAKQAEAPFQISLMK	Blo t 6
403	DGNTQDLPENLQVGE	Blo t 6
404	DGQTASSLINRLGTN	Blo t 6
405	DPNTIENDISLLILA	Blo t 6
406	DSGGPLVYNGKLAGI	Blo t 6
407	DTVKVIAIEETNLNG	Blo t 6
408	DYLILKSHICGGSLI	Blo t 6
409	EECNAKWGEVNTIKP	Blo t 6
410	EQYDPNTIENDISLL	Blo t 6
411	ETNLNGGEDVKLYGW	Blo t 6
412	GEDVKLYGWGLTDGN	Blo t 6
413	GGTDAKQAEAPFQIS	Blo t 6
414	GKLAGIVSWGPSKCP	Blo t 6
415	GLTDGNTQDLPENLQ	Blo t 6
416	GMICALAPSTQACNG	Blo t 6
417	GPLVYNGKLAGIVSW	Blo t 6
418	GPSKCPVGEYMAVFT	Blo t 6
419	GTNQRSKPGIPDIKT	Blo t 6
420	HCTDGQTASSLINRL	Blo t 6
421	IKPGMICALAPSTQA	Blo t 6
422	IKTKRIVQHEQYDPN	Blo t 6
423	ILASPITPSDTVKVI	Blo t 6
424	ILKSHICGGSLITPQ	Blo t 6
425	IPDIKTKRIVQHEQY	Blo t 6
426	KCPVGEYMAVFTRPN	Blo t 6
427	KPGIPDIKTKRIVQH	Blo t 6
428	KRIVQHEQYDPNTIE	Blo t 6
429	KVIAIEETNLNGGED	Blo t 6
430	LKIVSQEECNAKWGE	Blo t 6
431	LMKDYLILKSHICGG	Blo t 6
432	LNGGEDVKLYGWGLT	Blo t 6
433	LPENLQVGELKIVSQ	Blo t 6
434	NAKWGEVNTIKPGMI	Blo t 6
435	NDISLLILASPITPS	Blo t 6
436	NLQVGELKIVSQEEC	Blo t 6
437	NRLGTNQRSKPGIPD	Blo t 6
438	QAEAPFQISLMKDYL	Blo t 6
439	QISLMKDYLILKSHI	Blo t 6
440	QRSKPGIPDIKTKRI	Blo t 6
441	RPNHYLEWINANKVG	Blo t 6
442	RVVGGTDAKQAEAPF	Blo t 6
443	SHICGGSLITPQTVV	Blo t 6
444	SLINRLGTNQRSKPG	Blo t 6
445	SLITPQTVVTAAHCT	Blo t 6
446	SLLILASPITPSDTV	Blo t 6
447	SPITPSDTVKVIAIE	Blo t 6
448	TAAHCTDGQTASSLI	Blo t 6
449	TASSLINRLGTNQRS	Blo t 6
450	TIENDISLLILASPI	Blo t 6
451	TPQTVVTAAHCTDGQ	Blo t 6
452	TPSDTVKVIAIEETN	Blo t 6
453	TQACNGDSGGPLVYN	Blo t 6
454	TQDLPENLQVGELKI	Blo t 6
455	TVVTAAHCTDGQTAS	Blo t 6
456	VFTRPNHYLEWINAN	Blo t 6
457	VGELKIVSQEECNAK	Blo t 6
458	VGEYMAVFTRPNHYL	Blo t 6
459	VKLYGWGLTDGNTQD	Blo t 6
460	VNTIKPGMICALAPS	Blo t 6
461	VQHEQYDPNTIENDI	Blo t 6
462	VSQEECNAKWGEVNT	Blo t 6
463	VSWGPSKCPVGEYMA	Blo t 6
464	VYNGKLAGIVSWGPS	Blo t 6
465	WGEVNTIKPGMICAL	Blo t 6
466	YGWGLTDGNTQDLPE	Blo t 6
467	YMAVFTRPNHYLEWI	Blo t 6
468	CSIGTKFDPISRNCV	Blo t 12
469	DDHHEKPTTQCTHEE	Blo t 12
470	DEQTTRGRHTEPDDH	Blo t 12
471	EEGPIHIQEMCNKYI	Blo t 12
472	EVVTTQTPHHEEKTT	Blo t 12
473	GKTYHVVCHEEGPIH	Blo t 12
474	GRHTEPDDHHEKPTT	Blo t 12
475	GTKFDPISRNCVLDN	Blo t 12
476	HEEKTTTEETHHSDD	Blo t 12
477	HEETTSTQHHHEEVV	Blo t 12
478	HEGGKTYHVVCHEEG	Blo t 12
479	HEKPTTQCTHEETTS	Blo t 12
480	HHEEVVTTQTPHHEE	Blo t 12
481	ICSKSGSLWYITVMP	Blo t 12
482	IQEMCNKYIICSKSG	Blo t 12
483	KSGSLWYITVMPCSI	Blo t 12
484	KTTTEETHHSDDLIV	Blo t 12
485	KYIICSKSGSLWYIT	Blo t 12
486	LIVHEGGKTYHVVCH	Blo t 12
487	MCNKYIICSKSGSLW	Blo t 12
488	PIHIQEMCNKYIICS	Blo t 12
489	PTTQCTHEETTSTQH	Blo t 12
490	QCTHEETTSTQHHHE	Blo t 12
491	SDDLIVHEGGKTYHV	Blo t 12
492	SLWYITVMPCSIGTK	Blo t 12
493	TEETHHSDDLIVHEG	Blo t 12
494	TEPDDHHEKPTTQCT	Blo t 12
495	THHSDDLIVHEGGKT	Blo t 12
496	TPHHEEKTTTEETHH	Blo t 12
497	TQHHHEEVVTTQTPH	Blo t 12
498	TTQTPHHEEKTTTEE	Blo t 12
499	TTRGRHTEPDDHHEK	Blo t 12
500	TTSTQHHHEEVVTTQ	Blo t 12
501	VCHEEGPIHIQEMCN	Blo t 12
502	VMPCSIGTKFDPISR	Blo t 12
503	YHVVCHEEGPIHIQE	Blo t 12
504	YITVMPCSIGTKFDP	Blo t 12
505	DGKRVKTVVNKEGDN	Blo t 13
506	DRADGKRVKTVVNKE	Blo t 13
507	DVQGDTYVFRSLSTF	Blo t 13
508	DVVVTASVGDVTSVR	Blo t 13
509	EIKFKLGEEFEEDRA	Blo t 13
510	ELGVGFMVKTAAKTL	Blo t 13
511	FDKFLDELGVGFMVK	Blo t 13
512	FEEDRADGKRVKTVV	Blo t 13
513	FKLGEEFEEDRADGK	Blo t 13
514	FLDELGVGFMVKTAA	Blo t 13
515	GDNKFIQTQYGDKEV	Blo t 13
516	GDTYVFRSLSTFKNT	Blo t 13
517	GEEFEEDRADGKRVK	Blo t 13
518	GMPIEGKYKLEKSDN	Blo t 13
519	IEGKYKLEKSDNFDK	Blo t 13
520	KEVKIVRDFQGDDVV	Blo t 13
521	KFIQTQYGDKEVKIV	Blo t 13
522	KIVRDFQGDDVVVTA	Blo t 13
523	KNTEIKFKLGEEFEE	Blo t 13
524	KPTLEVDVQGDTYVF	Blo t 13
525	KTLKPTLEVDVQGDT	Blo t 13
526	KYKLEKSDNFDKFLD	Blo t 13
527	LEKSDNFDKFLDELG	Blo t 13
528	LEVDVQGDTYVFRSL	Blo t 13
529	MVKTAAKTLKPTLEV	Blo t 13
530	NKEGDNKFIQTQYGD	Blo t 13
531	QGDDVVVTASVGDVT	Blo t 13
532	QTQYGDKEVKIVRDF	Blo t 13
533	RDFQGDDVVVTASVG	Blo t 13
534	RSLSTFKNTEIKFKL	Blo t 13
535	RVKTVVNKEGDNKFI	Blo t 13
536	SDNFDKFLDELGVGF	Blo t 13
537	STFKNTEIKFKLGEE	Blo t 13
538	SVGDVTSVRTYKRIG	Blo t 13
539	TAAKTLKPTLEVDVQ	Blo t 13
540	TVVNKEGDNKFIQTQ	Blo t 13
541	VGFMVKTAAKTLKPT	Blo t 13
542	VTASVGDVTSVRTYK	Blo t 13
543	YGDKEVKIVRDFQGD	Blo t 13
544	YVFRSLSTFKNTEIK	Blo t 13
